# Supplementary material for: Age at menarche and adverse pregnancy and perinatal outcomes: triangulating evidence from multivariable and Mendelian randomization analyses
Source: Int J Epidemiol. 2026 Jun 24;55(4):dyag094. doi: 10.1093/ije/dyag094 (PMC13291527; doi:10.1093/ije/dyag094)
Supplement: dyag094_Supplementary_Data [file dyag094_supplementary_data.zip]

Archive with 2 entries (2 files):
- ije-2025-09-1838-File006.pdf
- ije-2025-09-1838-File007.pdf
